# Supplementary material for: The ocular surface microbiome of rhesus macaques
Source: Anim Microbiome. 2025 Aug 20;7:88. doi: 10.1186/s42523-025-00454-4 (PMC12366034; doi:10.1186/s42523-025-00454-4)
Supplement: Supplementary file 1 — Supplementary Material 1 [file 42523_2025_454_MOESM1_ESM.csv]

	ID	SEX	AGE	SITE	SampleID	SampleOrControl	ConjunOrEyelid	RightOrLeft	Run	OldvsYoung	ResidualChao1	ResidualShannon	ResidualSimpson
Li43302	9.E.3	M	15.27	Cayo	45453	Sample	Conjunctiva	Right	Run1	Young	0.837149454256279	-0.318308675508266	-0.0141857889860433
Li43303	9.E.3	M	15.27	Cayo	45454	Sample	Eyelid	Left	Run1	Young	2.3783320624088	-0.144539551731408	-0.00113978969267718
Li43304	5L7	F	12.43	Cayo	45455	Sample	Conjunctiva	Right	Run1	Young	7.1098831214103	0.00937289087113816	0.00609104691665502
Li43305	5L7	F	12.43	Cayo	45456	Sample	Eyelid	Right	Run1	Young	-2.34093142570506	-0.0652357124080527	0.00334914193253832
Li43306	M976	M	12.2	SSFS	45457	Sample	Conjunctiva	Right	Run1	Young	0.551880081772565	-0.147105264826627	-0.00216020672779612
Li43307	M944	F	13.81	SSFS	45458	Sample	Conjunctiva	Right	Run1	Young	-5.57503221879286	0.110990572216743	0.0103565306278708
Li43308	M944	F	13.81	SSFS	45459	Sample	Eyelid	Right	Run1	Young	-17.634133304239	0.0556913946826991	0.00517024771528216
Li43309	M982	F	12.84	SSFS	45460	Sample	Conjunctiva	Right	Run1	Young	-9.15566244303139	-0.0266741292559873	0.00592201013055907
Li43310	M982	F	12.84	SSFS	45461	Sample	Eyelid	Right	Run1	Young	-16.1301318818729	0.0826260166898936	0.0069580242209868
Li43314	M965	M	13.48	SSFS	45465	Sample	Eyelid	Right	Run1	Young	11.5180985414359	-0.468757353887352	-0.040690554543119
Li43315	M766	F	17.85	SSFS	45466	Sample	Eyelid	Right	Run1	Old	-11.3960662581266	0.0261488254164428	0.00851393787407189
Li43316	M766	F	17.85	SSFS	45467	Sample	Conjunctiva	Right	Run1	Old	35.9092453955302	0.401552928814117	0.0162912906755062
Li43320	1A3	F	18.22	Cayo	45471	Sample	Eyelid	Right	Run1	Old	-3.06649793582723	-0.178228615638217	0.000454367809524123
Li43321	MA004	F	12.5	SSFS	45472	Sample	Conjunctiva	Right	Run1	Young	-19.0867180127622	-0.064429569206835	0.00391585472733289
Li43322	MA004	F	12.5	SSFS	45473	Sample	Eyelid	Right	Run1	Young	38.2242320897575	-0.57747881974714	-0.0301597434865519
Li43323	4M3	M	11.44	Cayo	45474	Sample	Conjunctiva	Right	Run1	Young	-14.1959248011384	0.24396286901727	0.0157983797694601
Li43324	4M3	M	11.44	Cayo	45475	Sample	Eyelid	Right	Run1	Young	-32.1175258378581	0.106931256917355	0.00761214295159532
Li43325	8.E.8	F	15.25	Cayo	45476	Sample	Conjunctiva	Right	Run1	Young	3.12273729987103	-0.291583497737578	-0.0119522286328711
Li43326	M967	F	13.26	SSFS	45477	Sample	Conjunctiva	Right	Run1	Young	-25.5718103691061	-0.00471964352181994	0.00618045986754254
Li43328	M877	F	15	SSFS	45479	Sample	Conjunctiva	Right	Run1	Young	-7.71341734822317	-0.169903707476658	-0.00468941995447109
Li43329	51Z	F	18.35	Cayo	45480	Sample	Conjunctiva	Right	Run1	Old	-4.22000367401802	-0.0708607403549262	0.0052292452132831
Li43330	51Z	F	18.35	Cayo	45481	Sample	Eyelid	Right	Run1	Old	-12.2977656910403	-0.586536508594169	-0.031111292417634
Li43331	0G5	F	15.36	Cayo	45482	Sample	Conjunctiva	Right	Run1	Young	44.3445497424509	0.535536231577948	0.0187782212842016
Li43332	0G5	F	15.36	Cayo	45483	Sample	Eyelid	Right	Run1	Young	-3.73880723201562	0.223520034200668	0.0126215787878888
Li43333	M877	F	15	SSFS	45484	Sample	Eyelid	Right	Run1	Young	-9.603573613589	0.0123842438309475	0.0072477329622873
Li43334	5C0	F	17.24	Cayo	45485	Sample	Eyelid	Right	Run1	Old	-3.96440891147932	0.151179217825762	0.0137908685574848
Li43335	M925	F	14.55	SSFS	45486	Sample	Conjunctiva	Right	Run1	Young	4.50265945954641	-0.562870015921529	-0.0424717850707382
Li43336	M925	F	14.55	SSFS	45487	Sample	Eyelid	Right	Run1	Young	9.9169532133611	-0.00736403697759973	0.00484948271053588
Li43338	9P3	F	10.4	Cayo	45489	Sample	Eyelid	Right	Run1	Young	0.326278402308879	-0.614309344396516	-0.0364281721472031
Li43339	M652	F	20.79	SSFS	45490	Sample	Conjunctiva	Right	Run1	Old	1.4918235769395	0.0234137270375107	0.00919437537554187
Li43340	M652	F	20.79	SSFS	45491	Sample	Eyelid	Right	Run1	Old	-11.5212787359672	-0.0338038218136044	0.00673214227540772
Li43341	M960	M	13.54	SSFS	45492	Sample	Conjunctiva	Right	Run1	Young	0.936901709622418	-1.05360943852411	-0.0930129151088249
Li43342	M960	M	13.54	SSFS	45493	Sample	Eyelid	Right	Run1	Young	-8.59507449996489	-0.264258989596496	-0.00519575447092454
Li43343	i23.98T	M	1	Cayo	45494	Sample	Conjunctiva	Right	Run1	Young	7.20906876920048	-0.404662798951783	-0.0262816005904252
Li43344	i23.98T	M	1	Cayo	45495	Sample	Eyelid	Right	Run1	Young	-7.8291752930527	0.2168884134086	0.017066391441309
Li43345	50I	F	25.16	Cayo	45496	Sample	Conjunctiva	Right	Run1	Old	-13.07871516803	0.0635201089452393	0.00798559557817283
Li43346	50I	F	25.16	Cayo	45497	Sample	Eyelid	Right	Run1	Old	-11.0998906643519	-0.408728433235956	-0.0138140654139219
Li43347	M973	F	12.43	SSFS	45498	Sample	Conjunctiva	Right	Run1	Young	13.5080062825447	0.0933651307639124	0.00894408926381489
Li43348	M973	F	12.43	SSFS	45499	Sample	Eyelid	Right	Run1	Young	-4.78147669778845	-0.266307613140057	-0.00537274086141534
Li43349	P277H	M	19.39	SSFS	45500	Sample	Conjunctiva	Right	Run1	Old	-2.25290013365077	-0.461083015182365	-0.0252756821468257
Li43350	P277H	M	19.39	SSFS	45501	Sample	Eyelid	Right	Run1	Old	-8.40722061386247	-0.0206152253397767	0.00607812339332173
Li43352	1G0	F	14.36	Cayo	45503	Sample	Eyelid	Right	Run1	Young	-13.8417813370675	-0.393445484876965	-0.0104927852158226
Li43353	30Z	M	19.3	Cayo	45504	Sample	Conjunctiva	Right	Run1	Old	2.27284339261217	0.00707256434678605	0.00563534877175061
Li43354	30Z	M	19.3	Cayo	45505	Sample	Eyelid	Right	Run1	Old	0.531837800600531	-0.255468957967663	-0.00959034184449643
Li43355	5B2	M	17.27	Cayo	45506	Sample	Conjunctiva	Right	Run1	Old	-6.89868633089684	-0.340495046529821	-0.00866872436284725
Li43358	98T	F	19.07	Cayo	45509	Sample	Eyelid	Right	Run1	Old	-4.53962119441439	-0.181398053652908	2.72195979880845e-06
Li43360	2N8	M	11.41	Cayo	45511	Sample	Conjunctiva	Right	Run1	Young	23.9655134431016	0.223453272489678	0.0113946081338239
Li43361	2N8	M	11.41	Cayo	45512	Sample	Eyelid	Right	Run1	Young	9.82542849094646	-0.036211648141486	-0.000348881449890752
Li43362	1B1	M	18.32	Cayo	45513	Sample	Conjunctiva	Right	Run1	Old	8.74115048681234	0.297818905303275	0.0166416944071825
Li43363	1B1	M	18.32	Cayo	45514	Sample	Eyelid	Right	Run1	Old	-4.94613679171514	-0.223653321018651	-0.00234664710846592
Li43364	i23.2E4	F	1	Cayo	45515	Sample	Conjunctiva	Right	Run1	Young	4.15676697465366	-0.121324061741916	-0.00107606982980655
Li43365	98T	F	19.07	Cayo	45516	Sample	Conjunctiva	Right	Run1	Old	-1.22800651875023	0.063959075033646	0.011574576824762
Li43366	i23.2E4	F	1	Cayo	45517	Sample	Eyelid	Right	Run1	Young	-4.4607259622422	-0.400439957723202	-0.0184616984549473
Li43368	2N0	M	11.56	Cayo	45519	Sample	Eyelid	Right	Run1	Young	-3.62280115274015	-0.0906203782964642	0.0019372574981599
Li43369	M849	F	16.22	SSFS	45520	Sample	Conjunctiva	Right	Run1	Young	-12.9494660984818	0.114459108991755	0.00688563161254227
Li43370	81O	M	22.29	Cayo	45521	Sample	Conjunctiva	Right	Run1	Old	5.173657744822	0.271069065546992	0.0183670445937318
Li43371	81O	M	22.29	Cayo	45522	Sample	Eyelid	Right	Run1	Old	-6.34117956015101	0.223564003263078	0.0162864609253976
Li43372	M969	F	12.63	SSFS	45523	Sample	Conjunctiva	Right	Run1	Young	-11.7294230376876	-0.136791314537391	0.00297030467620911
Li43373	M969	F	12.63	SSFS	45524	Sample	Eyelid	Right	Run1	Young	-24.3946145698477	-0.0986864469379997	0.00488127254585496
Li43374	M943	M	13.08	SSFS	45525	Sample	Conjunctiva	Right	Run1	Young	-9.19769496254623	-0.137698530310591	0.00020250605939361
Li43376	1I7	F	13.49	Cayo	45527	Sample	Eyelid	Right	Run1	Young	15.1727726641181	0.122019171716598	0.0102732679027792
Li43377	M943	M	13.08	SSFS	45528	Sample	Eyelid	Right	Run1	Young	-7.69079016362238	0.212838260726096	0.013793920925448
Li43378	8.E.8	F	15.25	Cayo	45529	Sample	Eyelid	Right	Run1	Young	-17.5672775085066	0.158818821157675	0.0123874313978591
Li43379	8N3	F	11.36	Cayo	45530	Sample	Conjunctiva	Right	Run1	Young	-2.48788600744251	-0.283293747434076	-0.0073323151761845
Li43380	8N3	F	11.36	Cayo	45531	Sample	Eyelid	Right	Run1	Young	-7.42839611018439	0.0259477897501828	0.0109436412305607
Li43381	M635	M	21.18	SSFS	45532	Sample	Conjunctiva	Right	Run1	Old	-9.32064101008707	-0.511146426468971	-0.0227342596783159
Li43382	93R	M	21.37	Cayo	45533	Sample	Eyelid	Right	Run1	Old	2.31027271284446	-0.353098859022899	-0.018196330000707
Li43383	M635	M	21.18	SSFS	45534	Sample	Eyelid	Right	Run1	Old	14.0053498709997	0.363585346856791	0.0126923709996139
Li43384	M966	M	13.5	SSFS	45535	Sample	Conjunctiva	Right	Run1	Young	2.43605179826001	-0.486259666661348	-0.0246733452155532
Li43385	5C0	F	17.24	Cayo	45536	Sample	Conjunctiva	Right	Run1	Old	12.8217455417093	0.325606864254141	0.018197667374931
Li43386	M966	M	13.5	SSFS	45537	Sample	Eyelid	Right	Run1	Young	1.56611560982913	-1.15991226211348	-0.120779883926893
Li43387	M760	F	17.16	SSFS	45538	Sample	Conjunctiva	Right	Run1	Old	7.08127138793113	-0.64688466596161	-0.0576256353335452
Li43388	M760	F	17.16	SSFS	45539	Sample	Eyelid	Right	Run1	Old	0.545825194211142	-1.04847502864698	-0.112337305134481
Li43389	42S	M	8.93	SSFS	45540	Sample	Conjunctiva	Right	Run1	Young	5.36108667524323	0.117277584721905	0.00998309923352239
Li43390	42S	M	8.93	SSFS	45541	Sample	Eyelid	Right	Run1	Young	16.4684519890009	0.43568752130467	0.0169797521751554
Li43391	M958	M	13.1	SSFS	45542	Sample	Conjunctiva	Right	Run1	Young	34.5839617993844	0.551395005898203	0.0146173796001515
Li43392	M958	M	13.1	SSFS	45543	Sample	Eyelid	Right	Run1	Young	18.922169912674	0.473632375977092	0.0153808562974439
Li43393	M909	F	14.56	SSFS	45544	Sample	Conjunctiva	Right	Run1	Young	-11.5058396540777	0.157039859947521	0.0141134102235437
Li43394	M909	F	14.56	SSFS	45545	Sample	Eyelid	Right	Run1	Young	-12.6498908592574	0.161467390644898	0.0122809963013196
Li43398	M946	F	13.24	SSFS	45549	Sample	Conjunctiva	Right	Run1	Young	-11.5624613441196	-0.253030646493367	-0.00400225910110188
Li43399	M946	F	13.24	SSFS	45550	Sample	Eyelid	Right	Run1	Young	-10.9883471069929	0.171944233078516	0.0104798638119144
Li43400	M773	M	17.43	SSFS	45551	Sample	Eyelid	Right	Run1	Old	15.7645572440925	0.128600316733353	0.00102043077526117
Li43401	M773	M	17.43	SSFS	45552	Sample	Conjunctiva	Right	Run1	Old	16.0518449124311	0.0773896535686938	0.00381758996608881
Li43402	M906	F	14.37	SSFS	45553	Sample	Conjunctiva	Right	Run1	Young	-28.7590976476336	-0.0775618823478272	0.00597474858506292
Li43403	M906	F	14.37	SSFS	45554	Sample	Eyelid	Right	Run1	Young	-33.219933335335	-0.204492597843984	0.00222756153412679
Li43404	M727	F	18.52	SSFS	45555	Sample	Conjunctiva	Right	Run1	Old	13.3777654548348	-0.032940261954011	-0.00116183089703025
Li43405	M727	F	18.52	SSFS	45556	Sample	Eyelid	Right	Run1	Old	8.45407578357823	-0.26775777692731	-0.0293501621547327
Li43406	P126D	F	24	SSFS	45557	Sample	Conjunctiva	Right	Run1	Old	0.453827649132275	0.0617564602093745	0.00499401726132174
Li43407	P126D	F	24	SSFS	45558	Sample	Eyelid	Right	Run1	Old	-3.32290744038683	-0.260826929240285	-0.0147034268763973
Li43409	M908	F	14.44	SSFS	45560	Sample	Eyelid	Right	Run1	Young	7.66990445690186	-0.115426082704267	-0.00129806398446667
Li43410	P268L	F	16.85	SSFS	45561	Sample	Conjunctiva	Right	Run1	Young	3.83941588455707	-0.820537828635448	-0.0650056786976497
Li43412	M905	F	15.43	SSFS	45563	Sample	Conjunctiva	Right	Run1	Young	4.74766647392417	-0.496762373644417	-0.0434169254549195
Li43413	M905	F	15.43	SSFS	45564	Sample	Eyelid	Right	Run1	Young	-0.926731456801081	-1.25233292636792	-0.158933172443324
Li43414	6O1	F	10.37	Cayo	45565	Sample	Conjunctiva	Right	Run1	Young	-2.08388497488747	0.285202024954092	0.017009833599352
Li43415	6O1	F	10.37	Cayo	45566	Sample	Eyelid	Right	Run1	Young	20.4280831483417	0.24708668874439	0.00647389791179496
Li43416	5K3	F	12.42	Cayo	45567	Sample	Conjunctiva	Right	Run1	Young	3.09646233537465	0.191725451819724	0.0163121543467205
Li43417	5K3	F	12.42	Cayo	45568	Sample	Eyelid	Right	Run1	Young	-5.9212431768146	0.0761182565133072	0.0112024939040392
Li43418	6C0	F	16.95	Cayo	45569	Sample	Conjunctiva	Right	Run1	Young	-4.36493995990167	0.00167581948098097	0.00933582715368745
Li43419	6C0	F	16.95	Cayo	45570	Sample	Eyelid	Right	Run1	Young	-3.43526573976671	0.0186095154263319	0.010193697962387
Li43420	1J3	M	13.34	Cayo	45571	Sample	Conjunctiva	Right	Run1	Young	11.7124322707809	0.310661754414294	0.0162867737117208
Li43421	1J3	M	13.34	Cayo	45572	Sample	Eyelid	Right	Run1	Young	-36.1669945945302	0.0258936425291145	0.00645876002225486
Li43422	0S4	M	9.4	Cayo	45573	Sample	Conjunctiva	Right	Run1	Young	-13.3339914574397	0.191253431146667	0.0122567889579103
Li43423	0S4	M	9.4	Cayo	45574	Sample	Eyelid	Right	Run1	Young	-21.5343810488738	0.130356184001817	0.00992219956368953
Li43424	i23.6O1	F	1	Cayo	45575	Sample	Conjunctiva	Right	Run1	Young	2.32698568724988	0.347877636381708	0.0132248844319834
Li43425	i23.6O1	F	1	Cayo	45576	Sample	Eyelid	Right	Run1	Young	5.32532103386658	0.13833896419698	0.00381937961450683
Li43427	5N5	M	11.37	Cayo	45578	Sample	Eyelid	Right	Run1	Young	3.31923097696363	0.438036186253832	0.0185247392147349
Li43428	M960	M	13.54	SSFS	45579	Sample	Conjunctiva	Left	Run1	Young	-7.10222743333469	-0.324660773632205	-0.00890005003216016
Li43429	M960	M	13.54	SSFS	45580	Sample	Eyelid	Left	Run1	Young	-10.6382402346296	-0.386519372661511	-0.0148758687607994
Li43430	M906	F	14.37	SSFS	45581	Sample	Conjunctiva	Left	Run1	Young	-7.61504644245389	0.134859971881948	0.0121134396747617
Li43431	M906	F	14.37	SSFS	45582	Sample	Eyelid	Left	Run1	Young	-5.96894177207884	0.308140476673792	0.0157537165799374
Li43433	P277H	M	19.39	SSFS	45584	Sample	Eyelid	Left	Run1	Old	-2.54705743157166	-0.179501825546351	-0.00251750002907596
Li43434	M727	F	18.52	SSFS	45585	Sample	Conjunctiva	Left	Run1	Old	3.20340269345107	0.126317674884935	0.0102691501366645
Li43435	M727	F	18.52	SSFS	45586	Sample	Eyelid	Left	Run1	Old	-0.342949721558862	-0.264714300429934	-0.00879974812738148
Li43436	M947	M	13.66	SSFS	45587	Sample	Conjunctiva	Right	Run1	Young	-5.4970220673246	-0.217744852775678	-0.0048658502624879
Li43438	M770	F	17.91	SSFS	45589	Sample	Conjunctiva	Right	Run1	Old	-19.5246783814168	0.00195113676584364	0.00627682560588669
Li43439	M770	F	17.91	SSFS	45590	Sample	Eyelid	Right	Run1	Old	3.73243840808379	0.167513698752218	0.00144307046220812
Li43440	M921	F	14.5	SSFS	45591	Sample	Conjunctiva	Right	Run1	Young	-1.83919643363871	0.233529295247737	0.0177577361211695
Li43441	M921	F	14.5	SSFS	45592	Sample	Eyelid	Right	Run1	Young	-30.2387720626741	0.0900564036501695	0.0101737296901653
Li43442	M918	F	14.42	SSFS	45593	Sample	Conjunctiva	Right	Run1	Young	-15.1221993758237	-0.0433116310808474	0.00640824780699707
Li43443	M918	F	14.42	SSFS	45594	Sample	Eyelid	Right	Run1	Young	-20.3319145460167	0.0556024061029159	0.00350184407949155
Li43444	P118	M	21.21	SSFS	45595	Sample	Conjunctiva	Right	Run1	Old	-14.6147279693249	-0.250308487539079	-0.00437854830295305
Li43445	P118	M	21.21	SSFS	45596	Sample	Eyelid	Right	Run1	Old	-77.3702180034612	-0.78776209634923	-0.022945479097925
Li43446	M930	F	14.75	SSFS	45597	Sample	Conjunctiva	Right	Run1	Young	22.7829700412227	0.319200426881711	0.00716061895242289
Li43447	M930	F	14.75	SSFS	45598	Sample	Eyelid	Right	Run1	Young	12.104357723027	0.0289568918938982	-0.00210993965249557
Li43448	M923	F	14.34	SSFS	45599	Sample	Conjunctiva	Right	Run1	Young	-8.96699381490807	-0.101455727690731	0.00514926641108122
Li43449	M923	F	14.34	SSFS	45600	Sample	Eyelid	Right	Run1	Young	-7.57698017596363	0.0236939236697091	0.00361070444322845
Li43450	M945	M	13.82	SSFS	45601	Sample	Conjunctiva	Right	Run1	Young	-12.8317601964814	-0.118029994575935	0.00338453311028405
Li43451	M945	M	13.82	SSFS	45602	Sample	Eyelid	Right	Run1	Young	6.48874240461884	0.42580423076572	0.0184611319245401
Li43452	MA015	F	12.77	SSFS	45603	Sample	Conjunctiva	Right	Run1	Young	-0.480697904731201	0.0837625808662756	0.00778672242629022
Li43453	MA015	F	12.77	SSFS	45604	Sample	Eyelid	Right	Run1	Young	-1.93693039315001	0.093283820760654	0.00823205077207333
Li43454	M711	F	19.61	SSFS	45605	Sample	Conjunctiva	Right	Run1	Old	-4.76256763176629	0.233925709807921	0.0166949323007697
Li43455	M711	F	19.61	SSFS	45606	Sample	Eyelid	Right	Run1	Old	-23.8465623321129	0.1055302719132	0.0104517294770177
Li43456	MA083	F	11.67	SSFS	45607	Sample	Conjunctiva	Right	Run1	Young	21.6479845572421	0.30049554732947	0.0111160398653103
Li43457	MA083	F	11.67	SSFS	45608	Sample	Eyelid	Right	Run1	Young	81.9321314631631	0.248724142748982	-0.00125497596959932
Li43458	M785	F	17.75	SSFS	45609	Sample	Conjunctiva	Right	Run1	Old	3.84667432595142	-0.0271271434797764	0.00164567738501438
Li43459	M785	F	17.75	SSFS	45610	Sample	Eyelid	Right	Run1	Old	50.8657145778293	0.205956750592086	0.000333851772344487
Li43460	M787	F	17.3	SSFS	45611	Sample	Conjunctiva	Right	Run1	Old	-11.482716200585	-0.180687637891157	0.0020317960846286
Li43461	M787	F	17.3	SSFS	45612	Sample	Eyelid	Right	Run1	Old	-94.9179509884448	-1.19137572044527	-0.035308009256214
Li43462	M976	M	12.2	SSFS	45613	Sample	Eyelid	Right	Run1	Young	-3.38962255875311	0.108477198162991	-0.000748020720505104
Li43463	M849	F	16.22	SSFS	45614	Sample	Eyelid	Right	Run1	Young	-22.214161751561	-0.0638396022497326	0.000558538519383069
Li43464	M920	F	14.01	SSFS	45615	Sample	Conjunctiva	Right	Run1	Young	39.0689838170454	0.15559949058098	0.00192513801842026
Li43465	M920	F	14.01	SSFS	45616	Sample	Eyelid	Right	Run1	Young	43.933076913586	0.458821995340559	0.0184686856892345
Li43466	M783	F	17.59	SSFS	45617	Sample	Conjunctiva	Right	Run1	Old	-16.1536441471776	-0.0141108610831044	0.00858942853899438
Li43467	M783	F	17.59	SSFS	45618	Sample	Eyelid	Right	Run1	Old	-20.6564420157108	0.120130661782184	0.0101810795077957
Li43468	M974	F	12.53	SSFS	45619	Sample	Conjunctiva	Right	Run1	Young	-8.29372909933271	0.0222767041858023	0.00831246922080576
Li43469	M974	F	12.53	SSFS	45620	Sample	Eyelid	Right	Run1	Young	17.8690525964841	-0.243226016630183	-0.0154940413472114
Li43470	9D1	M	16.31	Cayo	45621	Sample	Conjunctiva	Right	Run1	Young	-14.2533964025427	0.141725289679863	0.0130729215987546
Li43471	9D1	M	16.31	Cayo	45622	Sample	Eyelid	Right	Run1	Young	-15.6772990389037	0.0906388699730573	0.00691172165954241
Li43472	5J7	M	13.25	Cayo	45623	Sample	Conjunctiva	Right	Run1	Young	0.528686289596844	-0.334483079313132	-0.0122246384776886
Li43473	5J7	M	13.25	Cayo	45624	Sample	Eyelid	Right	Run1	Young	-2.46667534177908	0.24595113798964	0.0163808900876166
Li43474	5D9	F	16.28	Cayo	45625	Sample	Conjunctiva	Right	Run1	Young	-1.29022394585851	0.24004987843224	0.0102758062211607
Li43475	5D9	F	16.28	Cayo	45626	Sample	Eyelid	Right	Run1	Young	-20.0935876423445	0.0243673731823539	0.00906145652506505
Li43476	4S1	F	9.35	Cayo	45627	Sample	Conjunctiva	Right	Run1	Young	9.13194369843615	0.29837951767651	0.0157528942347403
Li43477	4S1	F	9.35	Cayo	45628	Sample	Eyelid	Right	Run1	Young	-6.41263855516592	0.207058605856914	0.0154991752197082
Li43478	M881	F	15.59	SSFS	45629	Sample	Conjunctiva	Right	Run1	Young	4.46006033245663	-0.687730090633959	-0.0564275714157538
Li43479	M881	F	15.59	SSFS	45630	Sample	Eyelid	Right	Run1	Young	-5.65311270894415	-0.318454948154421	-0.0141950562644214
Li43480	286B	M	26.56	SSFS	45631	Sample	Conjunctiva	Right	Run1	Old	14.3175077080111	0.367378095334051	0.0154580877253088
Li43481	286B	M	26.56	SSFS	45632	Sample	Eyelid	Right	Run1	Old	-18.2900109807541	-0.106978569008774	0.00586258776268516
Li43482	P304H	F	19.6	SSFS	45633	Sample	Conjunctiva	Right	Run1	Old	29.0936292974999	0.660266184871184	0.0249108982789368
Li43483	P304H	F	19.6	SSFS	45634	Sample	Eyelid	Right	Run1	Old	11.3517386247844	0.0241774802011347	0.00170528022631483
Li43484	M661	F	20.44	SSFS	45635	Sample	Eyelid	Right	Run1	Old	-25.1376384577132	-0.342609308035556	-0.00428083387254315
Li43485	M661	F	20.44	SSFS	45636	Sample	Conjunctiva	Right	Run1	Old	2.88831803365424	-0.229211286523966	-0.00421999202044034
Li43487	90T	F	19.31	Cayo	45638	Sample	Eyelid	Right	Run1	Old	11.96161752876	0.42558575607367	0.0160699388395337
Li43488	52Z	F	18.36	Cayo	45639	Sample	Conjunctiva	Right	Run1	Old	-25.2636656775747	-0.117112815673624	0.00253168206312187
Li43489	52Z	F	18.36	Cayo	45640	Sample	Eyelid	Right	Run1	Old	-19.5238636393959	-0.288732223181045	-0.00550772040358139
Li43490	33T	M	20.25	Cayo	45641	Sample	Conjunctiva	Right	Run1	Old	-13.6527942358152	-0.00501029103143844	0.00979245784420601
Li43494	1G0	F	14.36	Cayo	45645	Sample	Conjunctiva	Right	Run1	Young	-10.8503507893746	-0.155356813749387	0.000886962242213726
Li43495	1G0	F	14.36	Cayo	45646	Sample	Eyelid	Right	Run1	Young	-28.1401530224589	0.0699504969377339	0.00970379850702637
Li43496	1F2	M	15.27	Cayo	45647	Sample	Conjunctiva	Right	Run1	Young	-0.326944032094446	-0.296558912140008	-0.00751529657783943
Li43497	1F2	M	15.27	Cayo	45648	Sample	Eyelid	Right	Run1	Young	-10.1104784125128	0.0887802387262495	0.00989757191485924
Li43500	8H0	F	14.29	Cayo	45651	Sample	Conjunctiva	Right	Run1	Young	-8.11766651522416	-0.405426919548237	-0.0156771807499684
Li43501	8H0	F	14.29	Cayo	45652	Sample	Eyelid	Right	Run1	Young	-3.60849528600056	0.109937382391888	0.0115032514544784
Li43502	42S	M	8.93	SSFS	45653	Sample	Conjunctiva	Left	Run1	Young	10.002446494442	0.265278699634095	0.0130551050069139
Li43503	42S	M	8.93	SSFS	45654	Sample	Eyelid	Left	Run1	Young	22.7968870961503	0.293403181703725	0.011871740578348
Li43504	7M3	M	11.34	Cayo	45655	Sample	Conjunctiva	Right	Run1	Young	28.6388719435877	0.450670230256635	0.015485933863422
Li43505	7M3	M	11.34	Cayo	45656	Sample	Eyelid	Right	Run1	Young	-10.0241469431834	0.0995929490447155	0.0120404256378828
Li43506	8P8	F	10.34	Cayo	45657	Sample	Conjunctiva	Right	Run1	Young	33.0968159778452	0.467451697174241	0.0184729275996538
Li43507	8P8	F	10.34	Cayo	45658	Sample	Eyelid	Right	Run1	Young	41.1479840699782	0.447187178636743	0.010833422297421
Li43508	37N	M	22.98	Cayo	45659	Sample	Conjunctiva	Right	Run1	Old	22.4429917665254	0.260841688166613	0.015742887708059
Li43509	37N	M	22.98	Cayo	45660	Sample	Eyelid	Right	Run1	Old	-18.9503511791857	0.110161506087327	0.0117584134756988
Li43510	8C0	M	16.3	Cayo	45661	Sample	Conjunctiva	Right	Run1	Young	18.2776947263407	0.0720547165252081	0.00391209723545234
Li43511	8C0	M	16.3	Cayo	45662	Sample	Eyelid	Right	Run1	Young	-19.6281487553606	0.111647921595543	0.00890012241055465
Li43512	2H6	M	14.28	Cayo	45663	Sample	Conjunctiva	Right	Run1	Young	7.99702855313852	0.393098351241613	0.0183182547084935
Li43513	2H6	M	14.28	Cayo	45664	Sample	Eyelid	Right	Run1	Young	-10.896916169489	0.146610966221651	0.0117193794128149
Li43514	4C2	F	17.29	Cayo	45665	Sample	Conjunctiva	Right	Run1	Old	16.5893797406879	0.363835468653199	0.0151114074349562
Li43515	4C2	F	17.29	Cayo	45666	Sample	Eyelid	Right	Run1	Old	28.7524103505728	0.323550751290756	0.00752570216137966
Li43516	1J0	M	13.14	Cayo	45667	Sample	Conjunctiva	Right	Run1	Young	-5.69935961592953	0.0842172007159376	0.00726231056489676
Li43517	1J0	M	13.14	Cayo	45668	Sample	Eyelid	Right	Run1	Young	-239.830312406313	-2.72641669391674	-0.0871422074324697
Li43518	79Z	F	18.16	Cayo	45669	Sample	Conjunctiva	Right	Run1	Old	-13.9495364371648	-0.102751017088963	0.00315355683635185
Li43519	79Z	F	18.16	Cayo	45670	Sample	Eyelid	Right	Run1	Old	-9.44893466024832	0.179924963241754	0.0134269841254151
Li43520	8A9	M	18.29	Cayo	45671	Sample	Conjunctiva	Right	Run1	Old	-0.277475275422339	-0.0965909779966038	0.00115350299976786
Li43521	8A9	M	18.29	Cayo	45672	Sample	Eyelid	Right	Run1	Old	-0.0639130323984796	0.0122961750562097	0.00665772994079535
Li43522	43J	F	25.05	Cayo	45673	Sample	Conjunctiva	Right	Run1	Old	-1.16026564231395	-0.0932204893210487	0.00416355581250479
Li43523	43J	F	25.05	Cayo	45674	Sample	Eyelid	Right	Run1	Old	0.18690073509475	0.398689985085395	0.014205749947929
Li43524	0G9	M	14.2	Cayo	45675	Sample	Conjunctiva	Right	Run1	Young	1.13622842458973	0.295233478918632	0.0184161163947928
Li43525	0G9	M	14.2	Cayo	45676	Sample	Eyelid	Right	Run1	Young	52.9435927638197	0.347787225027782	0.0028241253387684
Li43526	5L4	M	12.12	Cayo	45677	Sample	Conjunctiva	Right	Run1	Young	-0.207327291320223	0.172156419333182	0.00985539331158311
Li43527	5L4	M	12.12	Cayo	45678	Sample	Eyelid	Right	Run1	Young	-6.6453579986579	0.192611295411523	0.0151102386503745
Li43528	2I2	M	13.26	Cayo	45679	Sample	Conjunctiva	Right	Run1	Young	-0.459840881538274	0.188287317474489	0.0150504603337911
Li43529	2I2	M	13.26	Cayo	45680	Sample	Eyelid	Right	Run1	Young	-6.79231258039536	0.0686308489429794	0.0110338424136512
Li43530	4S5	M	9.1	Cayo	45681	Sample	Conjunctiva	Right	Run1	Young	8.67078953760578	0.265364423776726	0.0169424877180643
Li43531	4S5	M	9.1	Cayo	45682	Sample	Eyelid	Right	Run1	Young	49.068204244366	0.593639145779454	0.0216693316512215
Li43532	8K1	M	12.3	Cayo	45683	Sample	Conjunctiva	Right	Run1	Young	-2.4555561553847	-0.0340333525330703	0.00450224634115021
Li43533	8K1	M	12.3	Cayo	45684	Sample	Eyelid	Right	Run1	Young	46.0661855587011	0.708834179249181	0.0207189514224178
Li43534	M969	F	12.63	SSFS	45685	Sample	Conjunctiva	Left	Run1	Young	4.35457166265907	-0.549286093037645	-0.0337874143442195
Li43535	M969	F	12.63	SSFS	45686	Sample	Eyelid	Left	Run1	Young	-6.6616821612513	-0.150967332297623	-0.00165422874774078
Li43536	M909	F	14.56	SSFS	45687	Sample	Conjunctiva	Left	Run1	Young	-3.05332528423752	0.0974031840754133	0.011709570546603
Li43538	M976	M	12.2	SSFS	45689	Sample	Conjunctiva	Left	Run1	Young	-0.643906310379024	0.306783676738253	0.0159430055653329
Li43539	M976	M	12.2	SSFS	45690	Sample	Eyelid	Left	Run1	Young	-4.84429590181318	0.0590453271011864	0.00814107204257592
Li43540	M783	F	17.59	SSFS	45691	Sample	Conjunctiva	Left	Run1	Old	-19.1942249784135	0.000753897739573942	0.00849517017956366
Li43541	M783	F	17.59	SSFS	45692	Sample	Eyelid	Left	Run1	Old	-13.8805920068956	0.165010659005212	0.0116160612670537
Li43542	M920	F	14.01	SSFS	45693	Sample	Conjunctiva	Left	Run1	Young	77.3403361346025	0.864735780344481	0.0233285283667016
Li43543	M920	F	14.01	SSFS	45694	Sample	Eyelid	Left	Run1	Young	41.7257465742644	0.213250224706934	0.00493172745365635
Li43544	M918	F	14.42	SSFS	45695	Sample	Conjunctiva	Left	Run1	Young	-2.1605137767599	-0.106740922015017	0.00105720621379516
Li43545	M918	F	14.42	SSFS	45696	Sample	Eyelid	Left	Run1	Young	-11.8172061952959	-0.557541422843042	-0.0253240210263312
Li43546	MA015	F	12.77	SSFS	45697	Sample	Conjunctiva	Left	Run1	Young	7.07649039288565	0.462431725930276	0.0219312263928418
Li43547	MA015	F	12.77	SSFS	45698	Sample	Eyelid	Left	Run1	Young	-8.29946551376515	-0.070381881446731	0.00551314099577969
Li43548	M945	M	13.82	SSFS	45699	Sample	Conjunctiva	Left	Run1	Young	17.2211785443233	0.306093403506543	0.0110637844364452
Li43549	M945	M	13.82	SSFS	45700	Sample	Eyelid	Left	Run1	Young	14.9566953690847	0.266836329953919	0.0109725816131221
Li43550	M958	M	13.1	SSFS	45701	Sample	Conjunctiva	Left	Run1	Young	37.6090801025032	0.570865350983565	0.0207679599228899
Li43551	M958	M	13.1	SSFS	45702	Sample	Eyelid	Left	Run1	Young	28.820080888326	0.520413393600617	0.0173801737488585
Li43552	M943	M	13.08	SSFS	45703	Sample	Conjunctiva	Left	Run1	Young	-1.09163968517373	0.0755214061518458	0.0116760942696083
Li43553	M943	M	13.08	SSFS	45704	Sample	Eyelid	Left	Run1	Young	-6.96957871833682	-0.232442123241634	-0.00205827371280056
Li43555	9D1	M	16.31	Cayo	45706	Sample	Eyelid	Left	Run1	Young	-4.17280134764568	0.183041795839521	0.013309579993567
Li43556	98T	F	19.07	Cayo	45707	Sample	Conjunctiva	Left	Run1	Old	4.22231175947323	0.444893147210536	0.0189578625667648
Li43557	98T	F	19.07	Cayo	45708	Sample	Eyelid	Left	Run1	Old	-6.24029408963602	-0.0567926152625467	0.00641741858597524
Li43558	i23.98T	M	1	Cayo	45709	Sample	Conjunctiva	Left	Run1	Young	13.1099534600933	0.427917792078074	0.0176742870865483
Li43559	i23.98T	M	1	Cayo	45710	Sample	Eyelid	Left	Run1	Young	21.2780483688112	0.420804091753941	0.0170031705110913
Li43560	6C0	F	16.95	Cayo	45711	Sample	Conjunctiva	Left	Run1	Young	0.121037477146204	-0.0718144685749859	0.00502186738501193
Li43561	6C0	F	16.95	Cayo	45712	Sample	Eyelid	Left	Run1	Young	-9.06189473654467	0.0189485803363122	0.0100204929352385
Li43562	50I	F	25.16	Cayo	45713	Sample	Conjunctiva	Left	Run1	Old	-5.51674587536765	-0.229374636138493	-0.00634115285189238
Li43563	50I	F	25.16	Cayo	45714	Sample	Eyelid	Left	Run1	Old	-20.6084249473175	0.0074672026545057	0.00514035813233237
Li43564	5N5	M	11.37	Cayo	45715	Sample	Conjunctiva	Left	Run1	Young	-15.3551669537616	0.178389137909704	0.01457465352611
Li43565	5N5	M	11.37	Cayo	45716	Sample	Eyelid	Left	Run1	Young	-20.2284558951868	0.153593409608662	0.00896077304154832
Li43566	4S1	F	9.35	Cayo	45717	Sample	Conjunctiva	Left	Run1	Young	7.10106553465721	0.257779232692328	0.0146511818124959
Li43567	4S1	F	9.35	Cayo	45718	Sample	Eyelid	Left	Run1	Young	15.346142887718	0.433471771639327	0.0124302517791913
Li43568	1A3	F	18.22	Cayo	45719	Sample	Conjunctiva	Left	Run1	Old	10.3826871272463	0.454628983005032	0.0179757911993074
Li43569	1A3	F	18.22	Cayo	45720	Sample	Eyelid	Left	Run1	Old	-1.97612987479016	0.214932277566988	0.0158881539742849
Li43570	5K3	F	12.42	Cayo	45721	Sample	Conjunctiva	Left	Run1	Young	7.1241889881499	0.132497399269216	0.0115096675146532
Li43571	5K3	F	12.42	Cayo	45722	Sample	Eyelid	Left	Run1	Young	-3.90782239077893	0.00557237402888387	0.0100041943150984
Li43572	0G5	F	15.36	Cayo	45723	Sample	Conjunctiva	Left	Run1	Young	-0.266569054132394	0.224028402174134	0.0143818196714357
Li43573	0G5	F	15.36	Cayo	45724	Sample	Eyelid	Left	Run1	Young	-6.29599552963247	0.206112665494709	0.0136507698256395
Li43574	04T	M	20.33	Cayo	45725	Sample	Conjunctiva	Right	Run1	Old	-2.47931655513536	-0.6385991940918	-0.042109270034678
Li43575	04T	M	20.33	Cayo	45726	Sample	Eyelid	Right	Run1	Old	-10.8345932343562	0.140227531998871	0.0117620192671287
Li43579	0J4	M	13.47	Cayo	45730	Sample	Eyelid	Right	Run1	Young	-8.94727000686502	-0.160118157949082	0.000753437672448955
Li43580	1J3	M	13.34	Cayo	45731	Sample	Conjunctiva	Left	Run1	Young	-25.6095581624674	0.0514504134081722	0.00850298946072628
Li43581	1J3	M	13.34	Cayo	45732	Sample	Eyelid	Left	Run1	Young	-19.1595939165255	0.118267772259987	0.00598515998654412
Li43582	4M3	M	11.44	Cayo	45733	Sample	Conjunctiva	Left	Run1	Young	-25.6624265645892	0.150369520676652	0.00971820257659062
Li43583	4M3	M	11.44	Cayo	45734	Sample	Eyelid	Left	Run1	Young	10.8591025742033	0.0432522230968262	-0.00336717941259118
Li43584	0S4	M	9.4	Cayo	45735	Sample	Conjunctiva	Left	Run1	Young	-1.68732017948971	0.394487276902327	0.0149676774953
Li43585	0S4	M	9.4	Cayo	45736	Sample	Eyelid	Left	Run1	Young	-14.128998666723	0.2894712936986	0.0132505681457395
Li43586	51Z	F	18.35	Cayo	45737	Sample	Conjunctiva	Left	Run1	Old	4.44777276157085	-0.756396716400743	-0.0613439039038483
Li43590	7D7	M	16.36	Cayo	45741	Sample	Conjunctiva	Left	Run2	Young	-8.72740474183377	0.0553976023409129	0.0097832213564936
Li43591	7D7	M	16.36	Cayo	45742	Sample	Eyelid	Left	Run2	Young	21.8822973409067	0.375869456197301	0.0121753999867341
Li43592	93R	M	21.37	Cayo	45743	Sample	Conjunctiva	Left	Run2	Old	-24.7313709948584	-0.0732013750067566	0.00310132654112977
Li43593	93R	M	21.37	Cayo	45744	Sample	Eyelid	Left	Run2	Old	-14.7674189654948	0.0844660118675685	0.0123778992048831
Li43594	i23.0M4	M	1	Cayo	45745	Sample	Conjunctiva	Right	Run2	Young	34.6309159913108	0.420302532983426	0.00821133608206162
Li43595	i23.0M4	M	1	Cayo	45746	Sample	Eyelid	Right	Run2	Young	39.9905125660267	0.568408016611666	0.014966019478655
Li43596	5B0	M	17.2	Cayo	45747	Sample	Conjunctiva	Right	Run2	Old	43.9558576680999	0.727998235513176	0.0236008952953546
Li43597	5B0	M	17.2	Cayo	45748	Sample	Eyelid	Right	Run2	Old	28.4956823728842	0.388098738106607	0.00989579194668523
Li43598	1G1	F	14.33	Cayo	45749	Sample	Conjunctiva	Right	Run2	Young	6.63732647039809	-0.0550504311006813	-0.000448009394674975
Li43599	1G1	F	14.33	Cayo	45750	Sample	Eyelid	Right	Run2	Young	5.91707044449949	0.215838082775217	0.00572596744404021
Li43600	i23.0M4	M	1	Cayo	45751	Sample	Conjunctiva	Left	Run2	Young	5.59359412815842	0.0744097408845563	0.00934703556157162
Li43601	93R	M	21.37	Cayo	45752	Sample	Conjunctiva	Right	Run2	Old	2.28367927521909	-0.476217608643281	-0.0229880171391086
Li43602	2C9	M	17.34	Cayo	45753	Sample	Conjunctiva	Right	Run2	Old	-0.223721792596658	-0.381255740634941	-0.0200408014795295
Li43603	2C9	M	17.34	Cayo	45754	Sample	Eyelid	Right	Run2	Old	-2.17998945035699	-0.130471214811433	0.00197602891720841
Li43606	3M2	M	11.54	Cayo	45757	Sample	Conjunctiva	Right	Run2	Young	-3.14443774861245	0.34998451292794	0.0136103615709591
Li43607	3M2	M	11.54	Cayo	45758	Sample	Eyelid	Right	Run2	Young	-0.00998370286520533	0.0843122068005705	-0.000683014755183739
Li43608	6I9	M	13.41	Cayo	45759	Sample	Conjunctiva	Right	Run2	Young	-1.75746816359183	-0.171964301669937	0.00121162635636495
Li43609	6I9	M	13.41	Cayo	45760	Sample	Eyelid	Right	Run2	Young	3.19047817630732	-0.583051865865753	-0.0328458285580486
Li43610	4C5	F	17.22	Cayo	45761	Sample	Conjunctiva	Right	Run2	Old	-0.0147627488553567	-0.24784769259963	-0.00712337155558788
Li43611	4C5	F	17.22	Cayo	45762	Sample	Eyelid	Right	Run2	Old	-7.07903364115896	0.18391674283035	0.0149573748600716
Li43612	0M1	M	12.43	Cayo	45763	Sample	Conjunctiva	Right	Run2	Young	-10.9306977098257	-0.64615791361893	-0.05205580544262
Li43613	0M1	M	12.43	Cayo	45764	Sample	Eyelid	Right	Run2	Young	-89.9435186680002	-1.21607878610774	-0.0450784927693939
Li43614	5K8	M	12.34	Cayo	45765	Sample	Conjunctiva	Right	Run2	Young	3.70765225026313	-0.0616190626575837	0.0041910825920547
Li43615	5K8	M	12.34	Cayo	45766	Sample	Eyelid	Right	Run2	Young	6.28343114077314	0.201393720274529	0.0153223869495866
Li43616	0I6	F	14.1	Cayo	45767	Sample	Conjunctiva	Right	Run2	Young	-4.14507469487042	0.273987404256457	0.0187126120704064
Li43617	0I6	F	14.1	Cayo	45768	Sample	Eyelid	Right	Run2	Young	5.73261620384671	0.353570178093184	0.0166031131359655
Li43618	2.E.4	F	16.42	Cayo	45769	Sample	Conjunctiva	Right	Run2	Young	11.8128927856147	0.416908869826343	0.0195081269538657
Li43619	2.E.4	F	16.42	Cayo	45770	Sample	Eyelid	Right	Run2	Young	-5.12761731712714	0.229550428789917	0.0145605639044118
Li43620	18Z	M	18.96	Cayo	45771	Sample	Conjunctiva	Right	Run2	Old	24.3083247556737	0.369387956045193	0.0158345965998063
Li43621	18Z	M	18.96	Cayo	45772	Sample	Eyelid	Right	Run2	Old	-3.68714238372679	-0.342267940150498	-0.0113473990333593
Li43622	5.E.8	F	15.12	Cayo	45773	Sample	Conjunctiva	Right	Run2	Young	21.9301024187231	0.53758563683117	0.0221652238107786
Li43623	5.E.8	F	15.12	Cayo	45774	Sample	Eyelid	Right	Run2	Young	9.01044933917418	0.419239082980826	0.0203217123243211
Li43624	M773	M	17.43	SSFS	45775	Sample	Conjunctiva	Left	Run2	Old	-14.8903650130356	-0.212014269014717	-0.00342782953490549
Li43625	M773	M	17.43	SSFS	45776	Sample	Eyelid	Left	Run2	Old	-8.84606606322104	-0.0605377877608986	0.00800171156991803
Li43626	P126D	F	24	SSFS	45777	Sample	Eyelid	Left	Run2	Old	-16.5841682786749	-0.325469904002852	-0.00988447525529479
Li43627	P126D	F	24	SSFS	45778	Sample	Conjunctiva	Left	Run2	Old	-6.81235486156739	-0.590963998798959	-0.0357136696977009
Li43628	M946	F	13.24	SSFS	45779	Sample	Conjunctiva	Left	Run2	Young	14.1911151225653	0.220827835121942	0.0130647691863531
Li43629	M905	F	15.43	SSFS	45780	Sample	Conjunctiva	Left	Run2	Young	-1.65998233852647	-0.268039164498124	-0.0105414080951023
Li43630	M905	F	15.43	SSFS	45781	Sample	Eyelid	Left	Run2	Young	-22.5478721735925	-0.338414860121845	-0.00720973759083817
Li43631	M946	F	13.24	SSFS	45782	Sample	Eyelid	Left	Run2	Young	-2.96610873420414	0.228221261900109	0.0146731171023614
Li43633	M661	F	20.44	SSFS	45784	Sample	Eyelid	Left	Run2	Old	-29.4377803045124	-0.243352398425293	0.000971300661372653
Li43636	M652	F	20.79	SSFS	45787	Sample	Conjunctiva	Left	Run2	Old	-1.18314096136068	-0.177562757260502	0.000167800367139667
Li43637	M652	F	20.79	SSFS	45788	Sample	Eyelid	Left	Run2	Old	-32.3771571921044	-0.147000081048696	0.00264177265772477
Li43638	M965	M	13.48	SSFS	45789	Sample	Conjunctiva	Left	Run2	Young	8.80255317189973	-0.322068821071902	-0.0213039860501023
Li43639	M965	M	13.48	SSFS	45790	Sample	Eyelid	Left	Run2	Young	2.35085354408044	-0.780166443025451	-0.0554825501762921
Li43640	286B	M	26.56	SSFS	45791	Sample	Conjunctiva	Left	Run2	Old	22.1379282473145	0.452469024548229	0.0209773680946775
Li43641	286B	M	26.56	SSFS	45792	Sample	Eyelid	Left	Run2	Old	90.1167519713705	0.709059844765957	0.0164139129307008
Li43642	MA083	F	11.67	SSFS	45793	Sample	Eyelid	Left	Run2	Young	116.783747664847	-0.0924295900931639	-0.0224977127521797
Li43643	MA083	F	11.67	SSFS	45794	Sample	Conjunctiva	Left	Run2	Young	118.820611352032	0.553138612821483	0.00407117335640308
Li43644	M766	F	17.85	SSFS	45795	Sample	Conjunctiva	Left	Run2	Old	52.5126434817356	0.300089743496402	-0.00331845338637098
Li43645	M766	F	17.85	SSFS	45796	Sample	Eyelid	Left	Run2	Old	-146.937782253568	-1.1181069945743	-0.0323443738774484
Li43646	M622	F	21.86	SSFS	45797	Sample	Conjunctiva	Right	Run2	Old	30.7063412393503	0.35059319834742	0.0114720627940898
Li43647	M622	F	21.86	SSFS	45798	Sample	Eyelid	Right	Run2	Old	105.414129949545	-0.247703195183339	-0.026097804130986
Li43648	MA018	F	12.93	SSFS	45799	Sample	Conjunctiva	Right	Run2	Young	82.954606247284	0.717751294928366	0.0191053834696463
Li43649	MA018	F	12.93	SSFS	45800	Sample	Eyelid	Right	Run2	Young	107.78617821874	-0.612704992475438	-0.0461077049526697
Li43650	MA010	F	12.66	SSFS	45801	Sample	Eyelid	Right	Run2	Young	-7.02563574985911	-0.345051903158083	-0.0171229423802157
Li43651	MA010	F	12.66	SSFS	45802	Sample	Conjunctiva	Right	Run2	Young	42.6291806094334	0.297590118660372	0.00188200801858995
Li43652	M930	F	14.75	SSFS	45803	Sample	Conjunctiva	Left	Run2	Young	-0.23480580964952	0.181079208317061	0.00960472890738107
Li43653	M930	F	14.75	SSFS	45804	Sample	Eyelid	Left	Run2	Young	-1.52404143515885	-0.0517726638413394	-0.00398459023780977
Li43654	P118	M	21.21	SSFS	45805	Sample	Conjunctiva	Left	Run2	Old	-2.15707896196874	-0.533475839132542	-0.032857803756676
Li43655	P118	M	21.21	SSFS	45806	Sample	Eyelid	Left	Run2	Old	-63.653220166024	-0.515809015251969	-0.0105091015669032
Li43656	M966	M	13.5	SSFS	45807	Sample	Conjunctiva	Left	Run2	Young	-40.9826810312435	-1.19706724599206	-0.0826527618989699
Li43657	M966	M	13.5	SSFS	45808	Sample	Eyelid	Left	Run2	Young	-5.11023027806689	-0.183087202213027	0.000434037600167678
Li43658	5L4	M	12.12	Cayo	45809	Sample	Conjunctiva	Left	Run2	Young	29.0488340787934	0.473969902982352	0.013772723605656
Li43659	5L4	M	12.12	Cayo	45810	Sample	Eyelid	Left	Run2	Young	-14.8228722710453	0.145529072245589	0.0147762472342027
Li43660	8C0	M	16.3	Cayo	45811	Sample	Conjunctiva	Left	Run2	Young	11.3020217336663	0.448936821752813	0.0228685941205876
Li43661	8C0	M	16.3	Cayo	45812	Sample	Eyelid	Left	Run2	Young	-35.3145157838426	-0.0681041554819404	0.0036859120629783
Li43662	8H0	F	14.29	Cayo	45813	Sample	Conjunctiva	Left	Run2	Young	-12.5695439388064	0.154203172964202	0.0105215990841164
Li43663	8H0	F	14.29	Cayo	45814	Sample	Eyelid	Left	Run2	Young	-16.4752096247447	0.0855658451765909	0.0088503157015153
Li43665	0G9	M	14.2	Cayo	45816	Sample	Eyelid	Left	Run2	Young	-28.5921007847241	0.069689260308989	0.00716865885234957
Li43666	7M3	M	11.34	Cayo	45817	Sample	Conjunctiva	Left	Run2	Young	53.7212137136649	0.593228870295873	0.0151738496783763
Li43668	2I2	M	13.26	Cayo	45819	Sample	Conjunctiva	Left	Run2	Young	1.396426386411	0.427484941202022	0.0163415822736784
Li43669	2I2	M	13.26	Cayo	45820	Sample	Eyelid	Left	Run2	Young	47.6961375572462	0.350906735364267	0.00688608142118085
Li43670	8.E.8	F	15.25	Cayo	45821	Sample	Conjunctiva	Left	Run2	Young	13.0863289919536	0.286585584514591	0.0103888616057992
Li43671	8.E.8	F	15.25	Cayo	45822	Sample	Eyelid	Left	Run2	Young	-38.6384180303925	-0.193268938494964	-0.000534204875021468
Li43674	64P	F	22.12	Cayo	45825	Sample	Conjunctiva	Left	Run2	Old	-40.745358388469	-0.456368898508587	-0.0158522400727184
Li43675	64P	F	22.12	Cayo	45826	Sample	Eyelid	Left	Run2	Old	-75.3616477715319	-0.793061026828666	-0.0254885974060498
Li43676	64P	F	22.12	Cayo	45827	Sample	Conjunctiva	Right	Run2	Old	-5.08962138931992	0.159506116343226	0.0147956088418765
Li43677	64P	F	22.12	Cayo	45828	Sample	Eyelid	Right	Run2	Old	-1.37867921906633	-0.233395336641978	-0.00966160898695706
Li43678	37N	M	22.98	Cayo	45829	Sample	Conjunctiva	Left	Run2	Old	109.926464412886	-0.163951252580738	-0.0301050741491448
Li43679	37N	M	22.98	Cayo	45830	Sample	Eyelid	Left	Run2	Old	89.1198671435995	0.272841613833901	-0.00711785667919309
Li43680	4S5	M	9.1	Cayo	45831	Sample	Conjunctiva	Left	Run2	Young	-0.444579595411724	0.178329591109233	0.0089650847674018
Li43681	4S5	M	9.1	Cayo	45832	Sample	Eyelid	Left	Run2	Young	55.9745767279815	0.0623960253973792	-0.00925462062913768
Li43682	2H6	M	14.28	Cayo	45833	Sample	Conjunctiva	Left	Run2	Young	-24.6464208751247	0.202182526058608	0.0110685608432462
Li43686	5B0	M	17.2	Cayo	45837	Sample	Conjunctiva	Left	Run2	Old	20.3053139220361	0.215858503514973	0.00403194825044744
Li43687	5B0	M	17.2	Cayo	45838	Sample	Eyelid	Left	Run2	Old	55.407473285067	0.0600659547966302	-0.0106155485371557
Li43688	1I7	F	13.49	Cayo	45839	Sample	Conjunctiva	Left	Run2	Young	-14.8754925387211	-0.315387183865103	-0.0158047134447056
Li43689	1I7	F	13.49	Cayo	45840	Sample	Eyelid	Left	Run2	Young	-70.4711730330371	-1.19411330307509	-0.0676677902941532
Li43690	52Z	F	18.36	Cayo	45841	Sample	Conjunctiva	Left	Run2	Old	-21.1830706226777	0.0223511368443381	0.0100318572040007
Li43691	52Z	F	18.36	Cayo	45842	Sample	Eyelid	Left	Run2	Old	-48.3487584237297	-0.267718105427329	-0.0059361875580891
Li43692	6P9	M	10.53	Cayo	45843	Sample	Conjunctiva	Left	Run2	Young	49.6574390902532	0.770851662756562	0.0209221737318416
Li43693	6P9	M	10.53	Cayo	45844	Sample	Eyelid	Left	Run2	Young	-26.5174902787055	0.0989947547936982	0.00746320825900461
Li43694	2N0	M	11.56	Cayo	45845	Sample	Conjunctiva	Left	Run2	Young	-15.9766964823651	-0.163744460233695	0.00145774836190388
Li43695	2N0	M	11.56	Cayo	45846	Sample	Eyelid	Left	Run2	Young	-3.17797115450318	0.0313471255116609	0.00851150422608716
Li43696	04T	M	20.33	Cayo	45847	Sample	Conjunctiva	Left	Run2	Old	6.64022984695583	0.264455749858472	0.0161078583407232
Li43697	04T	M	20.33	Cayo	45848	Sample	Eyelid	Left	Run2	Old	-28.9940835214253	-0.04397564292379	0.00684210194849116
Li43698	0J4	M	13.47	Cayo	45849	Sample	Conjunctiva	Left	Run2	Young	1.5815546917186	-1.01011515002344	-0.0892883495908584
Li43699	0J4	M	13.47	Cayo	45850	Sample	Eyelid	Left	Run2	Young	2.94076050556712	0.205659272063204	0.00778450092677812
Li43700	9.E.3	M	15.27	Cayo	45851	Sample	Conjunctiva	Left	Run2	Young	-1.36695825575549	-0.273649015500077	-0.0100698479334446
Li43701	9.E.3	M	15.27	Cayo	45852	Sample	Eyelid	Right	Run2	Young	6.8594581657291	-0.138137842363312	-0.0040882015690654
Li43702	9P3	F	10.4	Cayo	45853	Sample	Conjunctiva	Left	Run2	Young	-82.2921367336878	-0.661532217102947	-0.0175020497803624
Li43703	9P3	F	10.4	Cayo	45854	Sample	Eyelid	Left	Run2	Young	1.33102227895751	0.0913167597536807	3.45977963604512e-05
Li43704	5B2	M	17.27	Cayo	45855	Sample	Conjunctiva	Left	Run2	Old	-7.78034348263857	-0.948466510283167	-0.0843983075920827
Li43705	5B2	M	17.27	Cayo	45856	Sample	Eyelid	Left	Run2	Old	-5.22857312632517	0.00845291956888893	0.0090481927846663
Li43706	M711	F	19.61	SSFS	45857	Sample	Conjunctiva	Left	Run2	Old	-51.9954648710212	-0.265143897044612	-0.00224753483251934
Li43707	M711	F	19.61	SSFS	45858	Sample	Eyelid	Left	Run2	Old	-47.2859040503634	-0.0927354954176724	0.00303232867992168
Li43708	M921	F	14.5	SSFS	45859	Sample	Conjunctiva	Left	Run2	Young	-24.1332130541935	-0.0861938022865632	-0.00112683056350997
Li43709	M921	F	14.5	SSFS	45860	Sample	Eyelid	Left	Run2	Young	10.445575890332	0.0413258558626983	0.00034401427576938
Li43710	M877	F	15	SSFS	45861	Sample	Conjunctiva	Left	Run2	Young	-8.42152648060206	-0.0176231835135846	0.00713886656760917
Li43711	M877	F	15	SSFS	45862	Sample	Eyelid	Left	Run2	Young	22.6905836843319	0.608289423725577	0.0206183268048228
Li43713	M875	F	15.75	SSFS	45864	Sample	Eyelid	Left	Run2	Young	75.5547121451196	0.590633394283446	0.0116450109605369
Li43714	M622	F	21.86	SSFS	45865	Sample	Conjunctiva	Left	Run2	Old	-17.6905420291764	-0.29028832458787	-0.00237713039414173
Li43715	M622	F	21.86	SSFS	45866	Sample	Eyelid	Left	Run2	Old	102.709055097031	0.201278728011914	-0.007834135333113
Li43716	M967	F	13.26	SSFS	45867	Sample	Conjunctiva	Left	Run2	Young	-19.2462082998314	-0.0212398248763836	0.00160771053940152
Li43717	M967	F	13.26	SSFS	45868	Sample	Eyelid	Left	Run2	Young	-47.7984749250367	-0.215668375008751	-0.00147577958484372
Li43718	M974	F	12.53	SSFS	45869	Sample	Conjunctiva	Left	Run2	Young	98.4637178864107	0.389898802413606	0.000403019863079555
Li43719	M974	F	12.53	SSFS	45870	Sample	Eyelid	Left	Run2	Young	134.531374751995	-0.380667945659597	-0.0337210862250283
Li43720	M947	M	13.66	SSFS	45871	Sample	Conjunctiva	Left	Run2	Young	65.126783383089	0.537970964437228	0.0150423822686746
Li43721	M947	M	13.66	SSFS	45872	Sample	Eyelid	Left	Run2	Young	21.3310878718854	0.271785436767813	0.00563930519762592
Li43722	M787	F	17.3	SSFS	45873	Sample	Eyelid	Left	Run2	Old	-115.263773134655	-0.750827481981274	-0.0173959913219885
Li43723	M787	F	17.3	SSFS	45874	Sample	Conjunctiva	Left	Run2	Old	8.56448612578734	0.546709649086146	0.0234419537840688
Li43726	M982	F	12.84	SSFS	45877	Sample	Conjunctiva	Left	Run2	Young	-2.56178922852012	0.124055159190195	0.00498794093690493
Li43727	M982	F	12.84	SSFS	45878	Sample	Eyelid	Left	Run2	Young	13.1009229082358	0.0910950536449664	-0.000318289179186305
Li43728	MA004	F	12.5	SSFS	45879	Sample	Conjunctiva	Left	Run2	Young	3.8524455199143	0.0985906770601735	0.000111065277687462
Li43729	MA004	F	12.5	SSFS	45880	Sample	Eyelid	Left	Run2	Young	-33.6267341854785	-0.724863800104887	-0.0325022699781758
Li43730	MA010	F	12.66	SSFS	45881	Sample	Conjunctiva	Left	Run2	Young	-74.3155786603094	-0.664263993960948	-0.0162259857461245
Li43731	MA010	F	12.66	SSFS	45882	Sample	Eyelid	Left	Run2	Young	-11.3992783337548	-0.317294269586529	-0.0145127411940959
Li43732	M944	F	13.81	SSFS	45883	Sample	Conjunctiva	Left	Run2	Young	-52.8876394322408	-0.47145365434698	-0.0164685633282265
Li43733	M944	F	13.81	SSFS	45884	Sample	Eyelid	Left	Run2	Young	-16.9569033101667	-0.272880705009655	-0.0121321709406198
Li43734	M785	F	17.75	SSFS	45885	Sample	Conjunctiva	Left	Run2	Old	-12.1991124560112	-0.31634174414675	-0.0137285308633151
Li43735	5C0	F	17.24	Cayo	45886	Sample	Conjunctiva	Left	Run2	Old	-12.613842888621	0.172290769810326	0.00872235689483026
Li43736	6O1	F	10.37	Cayo	45887	Sample	Conjunctiva	Left	Run2	Young	5.79153949352989	0.259864157626509	0.0109004077506948
Li43737	6O1	F	10.37	Cayo	45888	Sample	Eyelid	Left	Run2	Young	-7.76419711580808	0.301256770986365	0.0114802820152312
Li43738	5J7	M	13.25	Cayo	45889	Sample	Conjunctiva	Left	Run2	Young	82.8274565608588	-0.11674542901242	-0.0176106282827509
Li43739	5J7	M	13.25	Cayo	45890	Sample	Eyelid	Left	Run2	Young	-6.92485578736867	0.118128452841866	0.00676611882523346
Li43740	i23.6O1	F	1	Cayo	45891	Sample	Conjunctiva	Left	Run2	Young	-1.29195893792485	0.238022841084726	0.0116369399048216
Li43741	i23.6O1	F	1	Cayo	45892	Sample	Eyelid	Left	Run2	Young	-22.9885952414389	0.00271201633098785	0.00432018753385525
Li43742	5D9	F	16.28	Cayo	45893	Sample	Conjunctiva	Left	Run2	Young	0.151418592411112	0.123256459038234	0.00155223491465215
Li43743	5D9	F	16.28	Cayo	45894	Sample	Eyelid	Left	Run2	Young	-17.9693677022877	0.0697814757037355	-0.00169465735121466
Li43744	5C0	F	17.24	Cayo	45895	Sample	Eyelid	Left	Run2	Old	-17.0186586631969	0.232464379429051	0.0137872473902622
Li43745	M785	F	17.75	SSFS	45896	Sample	Eyelid	Left	Run2	Old	30.1266312651573	0.0176043042793765	-0.000729991444354471
Li43746	2C9	M	17.34	Cayo	45897	Sample	Conjunctiva	Left	Run2	Old	27.9456118392956	0.523994828832169	0.0166066794273213
Li43747	2C9	M	17.34	Cayo	45898	Sample	Eyelid	Left	Run2	Old	0.978686094691307	0.0584728132907386	0.00932581496605635
Li43748	0I6	F	14.1	Cayo	45899	Sample	Conjunctiva	Left	Run2	Young	27.7848115158413	0.513743021908574	0.0159164488159071
Li43749	0I6	F	14.1	Cayo	45900	Sample	Eyelid	Left	Run2	Young	3.74231887130374	0.432879873841682	0.0185114096977346
Li43750	1G0	F	14.36	Cayo	45901	Sample	Conjunctiva	Left	Run2	Young	3.50694418569999	-0.98852366260851	-0.0974244205106904
Li43751	1G0	F	14.36	Cayo	45902	Sample	Eyelid	Left	Run2	Young	-18.3417461677259	-0.0183421844528583	0.00872886254000713
Li43752	0M1	M	12.43	Cayo	45903	Sample	Conjunctiva	Left	Run2	Young	-3.14110844184584	-0.15450806887301	0.000818388115572591
Li43753	0M1	M	12.43	Cayo	45904	Sample	Eyelid	Left	Run2	Young	-19.4674549144585	0.0598629549204171	0.0057393396048098
Li43754	5.E.8	F	15.12	Cayo	45905	Sample	Conjunctiva	Left	Run2	Young	-0.891498228185527	0.180189683655081	0.00963134173806895
Li43755	5.E.8	F	15.12	Cayo	45906	Sample	Eyelid	Left	Run2	Young	20.8946913943447	0.427533292803358	0.018038596748828
Li43756	4C5	F	17.22	Cayo	45907	Sample	Conjunctiva	Left	Run2	Old	2.52868628959684	-0.300720576027381	-0.0159337888044861
Li43757	4C5	F	17.22	Cayo	45908	Sample	Eyelid	Left	Run2	Old	2.60867859304973	0.183975695910091	0.0125728023560391
Li43758	18Z	M	18.96	Cayo	45909	Sample	Conjunctiva	Left	Run2	Old	7.11877104684644	-0.273227075625062	-0.029357531341031
Li43759	18Z	M	18.96	Cayo	45910	Sample	Eyelid	Left	Run2	Old	-16.4712433717201	-0.0743751196319098	0.00463020802334878
Li43760	81O	M	22.29	Cayo	45911	Sample	Conjunctiva	Left	Run2	Old	-4.66911839840856	-0.17311340855325	-0.00560445828598628
Li43761	81O	M	22.29	Cayo	45912	Sample	Eyelid	Left	Run2	Old	-17.7236162845721	0.12778354530054	0.00935077679900261
Li43762	1B1	M	18.32	Cayo	45913	Sample	Conjunctiva	Left	Run2	Old	0.264981225246043	0.123878093689478	0.00573428415914792
Li43763	1B1	M	18.32	Cayo	45914	Sample	Eyelid	Left	Run2	Old	-5.36104599461545	0.186911248075577	0.00268535577326061
Li43764	6I9	M	13.41	Cayo	45915	Sample	Conjunctiva	Left	Run2	Young	6.97957117539524	0.383389533132563	0.0202817668865963
Li43765	6I9	M	13.41	Cayo	45916	Sample	Eyelid	Left	Run2	Young	-5.43785064319546	-0.292644737838781	-0.00767459569463134
Li43766	0P0	M	10.37	Cayo	45917	Sample	Eyelid	Left	Run2	Young	-9.84305717863874	0.0643836004771449	0.00355672648321202
Li43767	0P0	M	10.37	Cayo	45918	Sample	Conjunctiva	Left	Run2	Young	-20.6258823250608	0.0536495771334064	0.00959316438152433
Li43768	79Z	F	18.16	Cayo	45919	Sample	Conjunctiva	Left	Run2	Old	-23.5455354046097	0.0557163254176478	0.00983774947706292
Li43769	79Z	F	18.16	Cayo	45920	Sample	Eyelid	Left	Run2	Old	-26.8645863174312	-0.105062513574436	0.00373760262138493
Li43770	4C2	F	17.29	Cayo	45921	Sample	Conjunctiva	Left	Run2	Old	-2.14571242075053	0.272010718961787	0.0147505558811153
Li43771	4C2	F	17.29	Cayo	45922	Sample	Eyelid	Left	Run2	Old	-3.63873650352152	0.384925634694388	0.0168527637870436
Li43772	6Q5	M	9.52	Cayo	45923	Sample	Conjunctiva	Left	Run2	Young	-6.29574739518652	0.0645970386600842	0.0121074993203603
Li43773	6Q5	M	9.52	Cayo	45924	Sample	Eyelid	Left	Run2	Young	1.99104400426012	0.230909541244774	0.0136179933352903
Li43774	43J	F	25.05	Cayo	45925	Sample	Conjunctiva	Left	Run2	Old	11.6372190133182	0.225244918514015	0.00407269173883944
Li43775	43J	F	25.05	Cayo	45926	Sample	Eyelid	Left	Run2	Old	-68.9412522377004	-0.479411330382833	-0.0205190271762606
Li43776	8P8	F	10.34	Cayo	45927	Sample	Eyelid	Left	Run2	Young	9.62209365880256	0.2093312791879	0.00605470568058831
Li43777	8P8	F	10.34	Cayo	45928	Sample	Conjunctiva	Left	Run2	Young	8.50726187920684	0.215517006479262	0.00975250866326064
Li43778	0L1	M	12.33	Cayo	45929	Sample	Eyelid	Left	Run2	Young	-15.0618243978616	0.0195170802085382	0.00664511261135355
Li43790	3M2	M	11.54	Cayo	45941	Sample	Eyelid	Left	Run2	Young	-10.5396211944144	-0.486565136737779	-0.0217256969583113
Li43791	M923	F	14.34	SSFS	45942	Sample	Eyelid	Left	Run2	Young	-4.90088242251357	-0.0558074035576015	-0.00890899749224539
Li43792	1F2	M	15.27	Cayo	45943	Sample	Conjunctiva	Left	Run2	Young	8.08077511903922	0.314965496821927	0.0150370490344723
Li43793	M923	F	14.34	SSFS	45944	Sample	Conjunctiva	Left	Run2	Young	-52.3839564830037	-0.31636952087266	-0.0045291788308445
Li43794	2N8	M	11.41	Cayo	45945	Sample	Conjunctiva	Left	Run2	Young	-5.56671090093166	0.383373863323553	0.018971378012032
Li43795	2N8	M	11.41	Cayo	45946	Sample	Eyelid	Left	Run2	Young	-7.42945898665123	0.19608877706562	0.0110538217295239
Li43796	M760	F	17.16	SSFS	45947	Sample	Conjunctiva	Left	Run2	Old	-12.3044946432566	0.23055467126497	0.0089291049421934
Li43797	M760	F	17.16	SSFS	45948	Sample	Eyelid	Left	Run2	Old	23.8330054054698	0.634587538818318	0.0153785491699104
Li43798	2J8	F	13.44	Cayo	45949	Sample	Conjunctiva	Left	Run2	Young	-43.006867361203	-0.104400083029331	0.000512642211629717
Li43799	2J8	F	13.44	Cayo	45950	Sample	Eyelid	Left	Run2	Young	-18.735407586566	-0.223238659722056	-0.00478948541340121
Li43800	5K8	M	12.34	Cayo	45951	Sample	Conjunctiva	Left	Run2	Young	0.29111551237636	-0.51367305985363	-0.0264428759896562
Li43801	5K8	M	12.34	Cayo	45952	Sample	Eyelid	Left	Run2	Young	-52.886009948199	-0.635349823175294	-0.0166642666374229
Li43802	30Z	M	19.3	Cayo	45953	Sample	Conjunctiva	Left	Run2	Old	-18.1084132242037	0.182176253313422	0.0116013506358365
Li43803	30Z	M	19.3	Cayo	45954	Sample	Eyelid	Left	Run2	Old	-7.68990508291845	0.114315859207975	0.0103607544131898
Li43804	M770	F	17.91	SSFS	45955	Sample	Eyelid	Left	Run2	Old	-9.5970927958187	-0.782110412736177	-0.0477299999792151
Li43805	M770	F	17.91	SSFS	45956	Sample	Conjunctiva	Left	Run2	Old	-23.8291752930527	-0.307195996436549	-0.00473430755767707
Li43806	MA018	F	12.93	SSFS	45957	Sample	Conjunctiva	Left	Run2	Young	0.267673585754683	-0.713832346227264	-0.0589257586227821
Li43807	MA018	F	12.93	SSFS	45958	Sample	Eyelid	Left	Run2	Young	-0.766604223473911	-0.0707121777803934	0.00270711656517661
Li43808	0L1	M	12.33	Cayo	45959	Sample	Conjunctiva	Left	Run2	Young	3.58842432130092	-0.611212419987346	-0.045784647781594
Li43809	2H6	M	14.28	Cayo	45960	Sample	Eyelid	Left	Run2	Young	15.6111218445847	0.483729360874959	0.0170518568267326
Li43810	8A9	M	18.29	Cayo	45961	Sample	Conjunctiva	Left	Run2	Old	-7.8957829543391	0.0822602298177413	0.00993922259230388
Li43811	8A9	M	18.29	Cayo	45962	Sample	Eyelid	Left	Run2	Old	-20.1862221336813	-0.0845662071498384	0.00427929411558916
Li43812	i23.2E4	F	1	Cayo	45963	Sample	Conjunctiva	Left	Run2	Young	67.9739754383289	0.441502088947516	0.00658624659250676
Li43813	i23.2E4	F	1	Cayo	45964	Sample	Eyelid	Left	Run2	Young	83.3659604806717	0.291467830574926	-0.00345509513038467
Li43814	1J0	M	13.14	Cayo	45965	Sample	Conjunctiva	Left	Run2	Young	81.5640601955785	0.345684057331911	-0.000154202902768822
Li43815	1J0	M	13.14	Cayo	45966	Sample	Eyelid	Left	Run2	Young	96.4100943323649	0.529648150913217	0.00558274389529061
Li43816	M973	F	12.43	SSFS	45967	Sample	Conjunctiva	Left	Run2	Young	40.214875522316	0.436497820462446	0.0183166072912418
Li43817	M973	F	12.43	SSFS	45968	Sample	Eyelid	Left	Run2	Young	-0.00467126958630153	0.400131170713472	0.0179286053221027
Li43818	P268L	F	16.85	SSFS	45969	Sample	Conjunctiva	Left	Run2	Young	-0.848650966649791	-0.0506426201136649	0.00371266996680023
Li43819	P268L	F	16.85	SSFS	45970	Sample	Eyelid	Left	Run2	Young	8.2532602619352	0.267603706236604	0.00726695570885886
Li43820	M881	F	15.59	SSFS	45971	Sample	Conjunctiva	Left	Run2	Young	9.24511673983692	0.169778057526739	0.0121856922076588
Li43821	M881	F	15.59	SSFS	45972	Sample	Eyelid	Left	Run2	Young	3.05765166554653	0.336043197705808	0.0149848758935753
Li43822	P304H	F	19.6	SSFS	45973	Sample	Conjunctiva	Left	Run2	Old	-103.345253270255	-0.6793917416846	-0.0170612112169339
Li43823	P304H	F	19.6	SSFS	45974	Sample	Eyelid	Left	Run2	Old	-15.6203237063913	0.154722144432823	0.00122414671196189
Li43824	M925	F	14.55	SSFS	45975	Sample	Conjunctiva	Left	Run2	Young	9.12015239644228	-0.312669074020175	-0.0170954951004475
Li43825	8N3	F	11.36	Cayo	45976	Sample	Conjunctiva	Left	Run2	Young	1.95234079151189	-0.794189938927367	-0.0556550218826368
Li43826	i23.0M4	M	1	Cayo	45977	Sample	Eyelid	Left	Run2	Young	2.68105881263776	-0.200974227721491	-0.00357465250803482
Li43827	0M4	F	12.41	Cayo	45978	Sample	Conjunctiva	Right	Run2	Young	5.52135556046413	0.241089129435918	0.0126371354127705
Li43828	0M4	F	12.41	Cayo	45979	Sample	Eyelid	Right	Run2	Young	-28.8331415460773	-0.080831940337701	0.00558453191944116
Li43829	0M4	F	12.41	Cayo	45980	Sample	Conjunctiva	Left	Run2	Young	-2.45410446710583	0.145559148003254	0.0112324714772996
Li43830	0M4	F	12.41	Cayo	45981	Sample	Eyelid	Left	Run2	Young	2.23969879853347	0.0131444865414215	0.00783430764237922
Li43831	51Z	F	18.35	Cayo	45982	Sample	Eyelid	Left	Run2	Old	-20.3428090441928	0.0662611427102395	0.00613653952910922
Li43832	8N3	F	11.36	Cayo	45983	Sample	Eyelid	Left	Run2	Young	10.692425743667	-0.48368500663488	-0.0276436064024546
Li43834	90T	F	19.31	Cayo	45985	Sample	Eyelid	Left	Run2	Old	22.8695496449982	0.561173459764337	0.0191506708522364
Li43835	33T	M	20.25	Cayo	45986	Sample	Conjunctiva	Left	Run2	Old	66.8889901492537	0.75699480303673	0.0202696186835647
Li43836	33T	M	20.25	Cayo	45987	Sample	Eyelid	Left	Run2	Old	-10.3077164929433	0.237069490435746	0.0158852002163997
Li43837	5L7	F	12.43	Cayo	45988	Sample	Conjunctiva	Left	Run2	Young	14.2120073150997	0.348761128058575	0.0148020984064896
Li43838	5L7	F	12.43	Cayo	45989	Sample	Eyelid	Left	Run2	Young	3.92209957399092	0.343737052942885	0.0190488315189186
Li43839	1G1	F	14.33	Cayo	45990	Sample	Conjunctiva	Left	Run2	Young	-42.6301670512144	-0.736827861929747	-0.0345593656829882
Li43840	1G1	F	14.33	Cayo	45991	Sample	Eyelid	Left	Run2	Young	-18.2588143438461	0.164829157553963	0.0135514550526285
Li43842	33T	M	20.25	Cayo	45993	Sample	Eyelid	Right	Run2	Old	-13.0092744688689	0.0522669629064633	0.0108235556193274
Li43843	7D7	M	16.36	Cayo	45994	Sample	Conjunctiva	Right	Run2	Young	-3.35516695376161	0.25419958303117	0.0163989704420347
Li43844	7D7	M	16.36	Cayo	45995	Sample	Eyelid	Right	Run2	Young	-32.795323414033	0.0310459201428387	0.00442542436604079
